# Supplementary material for: Sortase-Modified Cholera Toxoids Show Specific Golgi Localization
Source: Toxins (Basel). 2024 Apr 16;16(4):194. doi: 10.3390/toxins16040194 (PMC11054894; doi:10.3390/toxins16040194)
Supplement: Supplementary file 1 [file toxins-16-00194-s001.zip]

Archive with 1 entries (1 files):
- toxins-2882772-supplementary.pdf
